# Supplementary material for: Mediterranean Diet Combined with Regular Aerobic Exercise and Hemp Protein Supplementation Modulates Plasma Circulating Amino Acids and Improves the Health Status of Overweight Individuals
Source: Nutrients. 2024 May 23;16(11):1594. doi: 10.3390/nu16111594 (PMC11174559; doi:10.3390/nu16111594)
Supplement: Supplementary file 1 [file nutrients-16-01594-s001.zip]

Archive with 1 entries (1 files):
- nutrients-3014485-supplementary.pdf
